# Supplementary material for: Developing an educational blueprint for surgical handover curricula: a critical review of the evidence
Source: Adv Health Sci Educ Theory Pract. 2025 Feb 1;30(5):1693–707. doi: 10.1007/s10459-025-10410-1 (PMC12572099; doi:10.1007/s10459-025-10410-1)
Supplement: Supplementary file 1 — Supplementary file1 (XLSX 17 KB) [file 10459_2025_10410_MOESM1_ESM.xlsx]

## Sheet: Sheet1
Ovid MEDLINE(R) ALL <1946 to May 11, 2023>
1	Patient Handoff/
2	exp Education/
3	(patient* adj3 hand* adj2 over*).mp.
4	(patient* adj3 handover*).mp.
5	(patient adj3 hand* adj2 off).mp.
6	(patient adj3 handoff).mp.
7	(patient* adj3 sign* adj2 out).mp.
8	(patient* adj3 signout*).mp.
9	1 or 3 or 4 or 5 or 6 or 7 or 8
10	("boot camp" or "professional development" or training).mp.
11	2 or 10
12	9 and 11
